# Supplementary material for: Evaluation of the detection of Toll-like receptors (TLRs) in cancer development and progression in patients with colorectal cancer
Source: PLoS One. 2018 Jun 8;13(6):e0197327. doi: 10.1371/journal.pone.0197327 (PMC5993256; doi:10.1371/journal.pone.0197327)
Supplement: S3 Table — (XLSX) [file pone.0197327.s003.xlsx]

## Sheet: Sheet1
Group	Patients_List	StageOnSampling	Sex	Histology	PS	Age	PFS	OS	Grade	TLR4_D299G	TLR4_T399I	TLR9_T1237C	TLR9_T1486C	TLR2	KRAS
Patient	Metastatic	IV	Male	Colon/Sigmoid	0	71	3	10	High	Homo	Homo	Homo	Homo	Homo	Mutant
Patient	Metastatic	IV	Female	Colon/Sigmoid	1	60	22	89	Low	Homo	Homo	Homo	Homo	Homo	Mutant
Patient	Metastatic	IV	Female	Colon/Sigmoid	3	42	3	4	Undifferentiated	Homo	Homo	Homo	Homo	Homo	Wt
Patient	Metastatic	IV	Male	Rectum	0	67	8	34	High	Homo	Homo	Hetero	Hetero	Homo	Wt
Patient	Metastatic	IIA-IIIC	Female	Rectum	0	72	20	54	High	Homo	Homo	Homo	Homo	Homo	Wt
Patient	Metastatic	IV	Male	Rectum	2	73	1	2	High	Homo	Homo	Homo	Homo	Homo
Patient	Metastatic	IV	Female	Colon/Sigmoid	0	44	2	10	High	Homo	Homo	Homo	Homo	Homo	Wt
Patient	Metastatic	IV	Male	Rectum	1	68	7	34	Moderate	Homo	Homo	Homo	Homo	Homo	Mutant
Patient	Metastatic	IIA-IIIC	Female	Rectum	0	58	6	43	Moderate	Homo	Homo	Hetero	Hetero	Homo
Patient	Metastatic	IV	Male	Colon/Sigmoid	0	59	8	64	Moderate	Homo	Homo	Hetero	Hetero	Homo
Patient	Metastatic	IV	Male	Rectum	0	60	16	67	Moderate	Hetero	Hetero	Homo	Homo	Homo	Mutant
Patient	Metastatic	IV	Male	Colon/Sigmoid	0	41	10	32	Moderate	Homo	Homo	Homo	Homo	Homo	Mutant
Patient	Metastatic	IV	Male	Colon/Sigmoid	0	58	15	20	High	Homo	Homo	Homo	Homo	Homo	Wt
Patient	Metastatic	IV	Female	Colon/Sigmoid	0	70	49	49	Moderate	Homo	Homo	Homo	Homo	Homo	Mutant
Patient	Metastatic	IV	Male	Rectum	0	66	26	57	Moderate	Homo	Homo	Homo	Homo	Homo	Wt
Patient	Metastatic	IV	Male	Colon/Sigmoid	4	83		32	Moderate	Homo	Homo	Homo	Homo	Homo	Wt
Patient	Metastatic	IV	Female	Rectum	0	25	2	18	High	Homo	Homo	Homo	Homo	Homo
Patient	Metastatic	IV	Male	Rectum	3	64	0	3	High	Homo	Homo	Homo	Homo	Homo	Mutant
Patient	Metastatic	IV	Female	Colon/Sigmoid	0	56	12	54	Moderate	Homo	Homo	Homo	Homo	Homo	Mutant
Patient	Metastatic	IV	Female	Rectum	1	58	15	53	Low	Homo	Homo	Hetero	Hetero	Homo	Mutant
Patient	Metastatic	IV	Male	Rectum	1	70	6	22	Moderate	Hetero	Hetero	Homo	Homo	Homo	Wt
Patient	Metastatic	IV	Male	Colon/Sigmoid	0	64	13	26	High	Hetero	Hetero	Homo	Homo	Homo	Wt
Patient	Metastatic	IV	Male	Rectum	0	68	10	42	Moderate	Homo	Homo	Homo	Homo	Homo	Mutant
Patient	Metastatic	IV	Male	Colon/Sigmoid	2	83	2	5	High	Hetero	Hetero	Homo	Homo	Homo	Wt
Patient	Metastatic	IV	Female	Colon/Sigmoid	0	78	10	19	High	Homo	Homo	Homo	Homo	Homo	Mutant
Patient	Metastatic	IV	Male	Colon/Sigmoid	1	73	8	12	High	Hetero	Hetero	Homo	Homo	Homo	Wt
Patient	Metastatic	IV	Female	Rectum	0	36		84	Moderate	Hetero	Hetero	Homo	Homo	Homo	Wt
Patient	Metastatic	IV	Female	Colon/Sigmoid	1	60	3	18	Moderate	Homo	Homo	Homo	Homo	Homo	Mutant
Patient	Metastatic	IV	Male	Rectum	0	65	11	102	Moderate	Homo	Homo	Hetero	Hetero	Homo	Wt
Patient	Metastatic	IV	Female	Colon/Sigmoid	1	48		145	High	Hetero	Hetero	Homo	Homo	Homo	Wt
Patient	Metastatic	IV	Male	Colon/Sigmoid	0	70	11	39	High	Homo	Homo	Homo	Homo	Homo	Wt
Patient	Metastatic	IIA-IIIC	Male	Colon/Sigmoid	0	60		14	High	Homo	Homo	Hetero	Hetero	Homo
Patient	Metastatic	IV	Male	Colon/Sigmoid	1	72	9	35	Moderate	Hetero	Hetero	Hetero	Hetero	Homo	Wt
Patient	Metastatic	IV	Female	Colon/Sigmoid	0	47	9	94	High	Homo	Homo	Homo	Homo	Homo	Wt
Patient	Metastatic	IV	Female	Colon/Sigmoid	1	56	9	54	High	Homo	Homo	Homo	Homo	Homo	Wt
Patient	Metastatic	IV	Male	Colon/Sigmoid	1	71	10	40	Moderate	Homo	Homo	Hetero	Hetero	Homo	Wt
Patient	Metastatic	IV	Female	Colon/Sigmoid	1	48	11	15	High	Homo	Homo	Homo	Homo	Homo	Wt
Patient	Metastatic	IV	Female	Rectum	1	73	3	15	Moderate	Homo	Homo	Homo	Homo	Homo	Mutant
Patient	Metastatic	IV	Male	Colon/Sigmoid	1	76	8	10	Moderate	Hetero	Hetero	Homo	Homo	Homo	Wt
Patient	Metastatic	IV	Male	Colon/Sigmoid	0	20	0	5	High	Homo	Homo	Homo	Homo	Homo	Wt
Patient	Metastatic	IV	Female	Rectum	0	64	9	15	Moderate	Homo	Homo	Homo	Homo	Homo	Wt
Patient	Metastatic	IV	Female	Rectum	1	70	8	11	Moderate	Hetero	Hetero	Homo	Homo	Homo	Wt
Patient	Metastatic	IV	Male	Colon/Sigmoid	0	53	12	164	High	Hetero	Hetero	Homo	Homo	Homo	Wt
Patient	Metastatic	IV	Male	Colon/Sigmoid	0	52	8	75	High	Hetero	Hetero	Homo	Homo	Homo	Wt
Patient	Metastatic	IV	Female	Colon/Sigmoid	0	56	3	23	Moderate	Homo	Homo	Hetero	Hetero	Homo
Patient	Metastatic	IV	Female	Colon/Sigmoid	1	62	0	0	High	Homo	Homo	Homo	Homo	Homo	Mutant
Patient	Metastatic	IV	Male	Colon/Sigmoid	1	63	16	48	Low	Homo	Homo	Homo	Homo	Homo	Wt
Patient	Metastatic	IV	Male	Rectum	0	63	8	40	Moderate	Homo	Homo	Homo	Homo	Homo	Mutant
Patient	Metastatic	IV	Male	Rectum	0	55	8	53	Low	Homo	Homo	Hetero	Hetero	Homo	Wt
Patient	Metastatic	IV	Male	Rectum	1	79	4	8	Moderate	Homo	Homo	Homo	Homo	Homo
Patient	Metastatic	IV	Female	Colon/Sigmoid	1	75		42	Moderate	Homo	Homo	Hetero	Hetero	Homo	Wt
Patient	Metastatic	IV	Female	Rectum	2	49		0	High	Homo	Homo	Homo	Homo	Homo	Wt
Patient	Metastatic	IV	Female	Colon/Sigmoid	1	47	10	16	Moderate	Homo	Homo	Homo	Homo	Homo	Mutant
Patient	Metastatic	IV	Male	Rectum	0	71	8	15	High	Homo	Homo	Hetero	Hetero	Homo
Patient	Metastatic	IV	Male	Colon/Sigmoid	0	64		59	High	Homo	Homo	Homo	Homo	Homo
Patient	Metastatic	IV	Male	Colon/Sigmoid	1	53	8	33	High	Hetero	Hetero	Homo	Homo	Homo	Wt
Patient	Metastatic	IV	Female	Colon/Sigmoid	1	43	8	24	High	Homo	Homo	Homo	Homo	Homo	Wt
Patient	Metastatic	IV	Male	Colon/Sigmoid	0	71	9	36	High	Homo	Homo	Homo	Homo	Homo	Wt
Patient	Metastatic	IV	Male	Rectum	0	73	14	22	Moderate	Homo	Homo	Homo	Homo	Homo	Wt
Patient	Metastatic	IIA-IIIC	Male	Rectum	0	88		15	Low	Homo	Homo	Homo	Homo	Homo	Mutant
Patient	Metastatic	IIA-IIIC	Female	Colon/Sigmoid	0	54	8	49	High	Homo	Homo	Homo	Homo	Homo	Wt
Patient	Metastatic	IV	Male	Colon/Sigmoid	1	75	23	32	High	Homo	Homo	Homo	Homo	Homo	Wt
Patient	Metastatic	IV	Male	Colon/Sigmoid	0	64	10	23	Moderate	Homo	Homo	Homo	Homo	Homo	Wt
Patient	Metastatic	IV	Female	Rectum	1	81	8	18	Moderate	Homo	Homo	Homo	Homo	Homo	Wt
Patient	Metastatic	IV	Male	Rectum	1	83	11	41	Moderate	Homo	Homo	Homo	Homo	Homo	Wt
Patient	Metastatic	IV	Female	Rectum	2	82	0	2	High	Homo	Homo	Homo	Homo	Homo
Patient	Metastatic	IV	Male	Colon/Sigmoid	1	64	2	5	High	Homo	Homo	Homo	Homo	Homo	Mutant
Patient	Metastatic	IIA-IIIC	Male	Rectum	0	56		156	High	Homo	Homo	Hetero	Hetero	Homo
Patient	Metastatic	IV	Male	Colon/Sigmoid	1	71	6	38	Moderate	Homo	Homo	Homo	Homo	Homo	Wt
Patient	Metastatic	IV	Male	Colon/Sigmoid	0	58	16	26	High	Homo	Homo	Hetero	Hetero	Homo	Wt
Patient	Metastatic	IV	Male	Colon/Sigmoid	0	57	2	4	High	Homo	Homo	Homo	Homo	Homo	Wt
Patient	Metastatic	IV	Male	Colon/Sigmoid	0	76	0	1		Homo	Homo	Homo	Homo	Homo	Wt
Patient	Metastatic	IV	Female	Rectum	0	56	9	36	High	Homo	Homo	Homo	Homo	Homo	Mutant
Patient	Metastatic	IV	Male	Colon/Sigmoid	1	66	2	3	High	Homo	Homo	Hetero	Hetero	Homo	Mutant
Patient	Metastatic	IV	Male	Rectum	0	69	26	30	High	Homo	Homo	Homo	Homo	Homo	Wt
Patient	Metastatic	IV	Male	Colon/Sigmoid	1	34	0	3	Undifferentiated	Homo	Homo	Homo	Homo	Homo	Mutant
Patient	Metastatic	IV	Male	Rectum	1	68	8	19	Moderate	Homo	Homo	Homo	Homo	Homo	Mutant
Patient	Metastatic	IIA-IIIC	Male	Colon/Sigmoid	0	67		11	High	Homo	Homo	Homo	Homo	Homo
Patient	Metastatic	IV	Male	Colon/Sigmoid	1	73	5	6	Moderate	Homo	Homo	Homo	Homo	Homo	Mutant
Patient	Metastatic	IV	Female	Colon/Sigmoid	2	61	10	12	Moderate	Homo	Homo	Homo	Homo	Homo	Wt
Patient	Metastatic	IV	Male	Rectum	0	57	8	41	High	Homo	Homo	Homo	Homo	Homo	Wt
Patient	Metastatic	IV	Female	Colon/Sigmoid	0	40	2	39	High	Homo	Homo	Homo	Homo	Homo	Wt
Patient	Metastatic	IV	Male	Colon/Sigmoid	0	73	6	19	High	Homo	Homo	Homo	Homo	Homo	Mutant
Patient	Metastatic	IV	Male	Colon/Sigmoid	0	57	8	63	High	Homo	Homo	Hetero	Hetero	Homo	Wt
Patient	Metastatic	IIA-IIIC	Male	Colon/Sigmoid	1	61	23	68	Moderate	Homo	Homo	Hetero	Hetero	Homo	Wt
Patient	Metastatic	IV	Female	Colon/Sigmoid	0	48	12	18	High	Homo	Homo	Homo	Homo	Homo
Patient	Metastatic	IV	Female	Colon/Sigmoid	2	40	0	2	High	Homo	Homo	Homo	Homo	Homo	Wt
Patient	Metastatic	IV	Female	Rectum	0	41	2	17	Undifferentiated	Homo	Homo	Homo	Homo	Homo	Wt
Patient	Metastatic	IV	Female	Rectum	1	75		24	Low	Homo	Homo	Homo	Homo	Homo
Patient	Metastatic	IV	Male	Colon/Sigmoid	0	63	9	48	Moderate	Homo	Homo	Homo	Homo	Homo	Mutant
Patient	Metastatic	IV	Female	Colon/Sigmoid	1	65	7	36	High	Homo	Homo	Homo	Homo	Homo	Wt
Patient	Metastatic	IV	Male	Colon/Sigmoid	0	63	5	66	High	Homo	Homo	Hetero	Hetero	Homo	Wt
Patient	Metastatic	IV	Male	Rectum	1	68	8	23	Moderate	Homo	Homo	Homo	Homo	Homo	Wt
Patient	Metastatic	IIA-IIIC	Male	Rectum	0	68	13	9	High	Homo	Homo	Homo	Homo	Homo
Patient	Metastatic	IV	Male	Rectum	0	81	2	14	High	Homo	Homo	Homo	Homo	Homo	Wt
Patient	Metastatic	IV	Male	Colon/Sigmoid	1	77	2	6	High	Hetero	Hetero	Homo	Homo	Homo	Wt
Patient	Metastatic	IV	Female	Colon/Sigmoid	0	57	4	63	Low	Homo	Homo	Homo	Homo	Homo	Mutant
Patient	Metastatic	IV	Male	Colon/Sigmoid	0	56	8	75	Moderate	Homo	Homo	Homo	Homo	Homo	Mutant
Patient	Metastatic	IV	Male	Colon/Sigmoid	0	73	6	16	High	Hetero	Hetero	Hetero	Hetero	Homo	Wt
Patient	Metastatic	IV	Male	Colon/Sigmoid	0	55	6	44	High	Homo	Homo	Homo	Homo	Homo	Mutant
Patient	Metastatic	IV	Male	Colon/Sigmoid	0	71	13	17	High	Homo	Homo	Homo	Homo	Homo
Patient	Metastatic	IV	Male	Colon/Sigmoid	1	66	1	3	High	Homo	Homo	Hetero	Hetero	Homo	Wt
Patient	Metastatic	IV	Male	Rectum	0	45	25	91	Moderate	Homo	Homo	Homo	Homo	Homo	Wt
Patient	Metastatic	IV	Female	Colon/Sigmoid	1	59	2	36	Moderate	Homo	Homo	Hetero	Hetero	Homo	Mutant
Patient	Metastatic	IV	Male	Colon/Sigmoid	0	80		25	High	Homo	Homo	Homo	Homo	Homo	Wt
Patient	Metastatic	IV	Male	Colon/Sigmoid	2	68	0	1	High	Homo	Homo	Homo	Homo	Homo	Mutant
Patient	Metastatic	IIA-IIIC	Male	Colon/Sigmoid	0	65		136	High	Homo	Homo	Hetero	Hetero	Homo
Patient	Metastatic	IV	Male	Rectum	2	67	5	42	Moderate	Homo	Homo	Homo	Homo	Homo	Wt
Patient	Metastatic	IV	Male	Rectum	0	68	10	17	Undifferentiated	Homo	Homo	Homo	Homo	Homo	Mutant
Patient	Metastatic	IV	Female	Rectum	0	68		43	High	Homo	Homo	Hetero	Hetero	Homo	Wt
Patient	Metastatic	IV	Male	Colon/Sigmoid	1	74	6	10	High	Homo	Homo	Hetero	Hetero	Homo	Wt
Patient	Metastatic	IV	Male	Colon/Sigmoid	0	55	0	2	High	Homo	Homo	Homo	Homo	Homo	Mutant
Patient	Metastatic	IV	Female	Colon/Sigmoid	1	61	0	28	High	Hetero	Hetero	Hetero	Hetero	Homo	Wt
Patient	Metastatic	IV	Male	Colon/Sigmoid	1	68	3	25	Moderate	Homo	Homo	Homo	Homo	Homo	Wt
Patient	Metastatic	IV	Male	Colon/Sigmoid	1	72	5	15	High	Homo	Homo	Homo	Homo	Homo	Mutant
Patient	Metastatic	IV	Male	Colon/Sigmoid	1	76	11	35	Moderate	Homo	Homo	Homo	Homo	Homo	Mutant
Patient	Metastatic	IV	Male	Colon/Sigmoid	0	34	12	44	Moderate	Homo	Homo	Homo	Homo	Homo	Mutant
Patient	Metastatic	IV	Male	Colon/Sigmoid	1	37		82	Moderate	Homo	Homo	Homo	Homo	Homo	Wt
Patient	Metastatic	IV	Male	Colon/Sigmoid	0	61	15	37	High	Homo	Homo	Homo	Homo	Homo	Mutant
Patient	Metastatic	IV	Female	Colon/Sigmoid	0	55	11	76	High	Homo	Homo	Homo	Homo	Homo	Mutant
Patient	Metastatic	IV	Female	Colon/Sigmoid	0	53		12	High	Homo	Homo	Homo	Homo	Homo
Patient	Metastatic	IV	Female	Colon/Sigmoid	1	51	4	13	High	Homo	Homo	Homo	Homo	Homo	Mutant
Patient	Metastatic	IV	Female	Colon/Sigmoid	0	69		65	High	Homo	Homo	Hetero	Hetero	Homo	Wt
Patient	Metastatic	IV	Female	Rectum	1	63	9	33	Moderate	Homo	Homo	Homo	Homo	Homo	Mutant
Patient	Metastatic	IV	Male	Rectum	0	55	10	31	Moderate	Homo	Homo	Homo	Homo	Homo	Mutant
Patient	Metastatic	IIA-IIIC	Male	Colon/Sigmoid	1	67	2	13	Moderate	Homo	Homo	Homo	Homo	Homo	Mutant
Patient	Metastatic	IV	Male	Rectum	1	71	2	38	Moderate	Homo	Homo	Homo	Homo	Homo
Patient	Metastatic	IV	Male	Colon/Sigmoid	2	74	9	14	High	Homo	Homo	Homo	Homo	Homo	Wt
Patient	Metastatic	IV	Male	Colon/Sigmoid	0	73		135	Moderate	Homo	Homo	Homo	Homo	Homo
Patient	Metastatic	IV	Male	Colon/Sigmoid	0	49	7	12	High	Homo	Homo	Homo	Homo	Homo	Mutant
Patient	Metastatic	IV	Male	Rectum	0	55		1	High	Homo	Homo	Homo	Homo	Homo
Patient	Metastatic	IV	Female	Colon/Sigmoid	2	67	5	8	High	Homo	Homo	Homo	Homo	Homo	Mutant
Patient	Metastatic	IV	Male	Rectum	0	55	8	18	High	Homo	Homo	Hetero	Hetero	Homo	Mutant
Patient	Metastatic	IV	Male	Colon/Sigmoid	1	59	7	12	High	Homo	Homo	Homo	Homo	Homo	Wt
Patient	Metastatic	IV	Male	Colon/Sigmoid	1	67	5	8	High	Homo	Homo	Hetero	Hetero	Homo	Wt
Patient	Metastatic	IV	Male	Rectum	0	74	19	31	High	Homo	Homo	Hetero	Hetero	Homo
Patient	Metastatic	IV	Female	Colon/Sigmoid	1	58	1	62	High	Homo	Homo	Homo	Homo	Homo	Wt
Patient	Metastatic	IV	Male	Rectum	1	74	19	36	High	Homo	Homo	Homo	Homo	Homo	Mutant
Patient	Metastatic	IV	Male	Colon/Sigmoid	2	78	2	22	High	Homo	Homo	Hetero	Hetero	Homo	Mutant
Patient	Metastatic	IV	Male	Rectum	2	75	8	50	High	Homo	Homo	Hetero	Hetero	Homo	Mutant
Patient	Metastatic	IV	Male	Colon/Sigmoid	0	63		10	High	Homo	Homo	Hetero	Hetero	Homo
Patient	Metastatic	IV	Male	Colon/Sigmoid	0	44	2	6	High	Homo	Homo	Homo	Homo	Homo	Wt
Patient	Metastatic	IV	Male	Colon/Sigmoid	2	69	7	61	Moderate	Homo	Homo	Homo	Homo	Homo	Mutant
Patient	Metastatic	IV	Male	Colon/Sigmoid	0	69	14	66	High	Hetero	Hetero	Hetero	Hetero	Homo	Wt
Patient	Metastatic	IV	Male	Rectum	0	43	5	25	High	Homo	Homo	Homo	Homo	Homo	Mutant
Patient	Metastatic	IV	Male	Colon/Sigmoid	1	50	12	87	High	Homo	Homo	Homo	Homo	Homo	Wt
Patient	Metastatic	IV	Male	Colon/Sigmoid	1	56	1	2	Moderate	Homo	Homo	Homo	Homo	Homo	Mutant
Patient	Metastatic	IV	Male	Colon/Sigmoid	0	62	4	9	Moderate	Homo	Homo	Homo	Homo	Homo
Patient	Metastatic	IV	Female	Colon/Sigmoid	1	80	5	7	Moderate	Homo	Homo	Hetero	Hetero	Homo	Mutant
Patient	Metastatic	IV	Male	Colon/Sigmoid	0	69	3	33	Moderate	Homo	Homo	Homo	Homo	Homo	Wt
Patient	Metastatic	IV	Male	Colon/Sigmoid	1	65	6	15	High	Homo	Homo	Homo	Homo	Homo	Mutant
Patient	Metastatic	IV	Female	Colon/Sigmoid	1	85	6	54	Moderate	Homo	Homo	Hetero	Hetero	Homo
Patient	Metastatic	IV	Male	Colon/Sigmoid	0	53	3	23	High	Homo	Homo	Homo	Homo	Homo	Wt
Patient	Metastatic	IV	Female	Colon/Sigmoid	1	77	0	2	High	Homo	Homo	Homo	Homo	Homo
Patient	Metastatic	IV	Female	Rectum	0	46	11	93	Low	Homo	Homo	Homo	Homo	Homo	Mutant
Patient	Metastatic	IV	Female	Colon/Sigmoid	1	76	1	8	Low	Homo	Homo	Hetero	Hetero	Homo	Wt
Patient	Metastatic	IV	Female	Colon/Sigmoid	0	51	26	58	Moderate	Homo	Homo	Hetero	Hetero	Homo	Mutant
Patient	Metastatic	IV	Male	Colon/Sigmoid	0	71	52	77	High	Homo	Homo	Homo	Homo	Homo	Mutant
Patient	Metastatic	IV	Male	Colon/Sigmoid	1	72	4	35	High	Homo	Homo	Hetero	Hetero	Homo	Mutant
Patient	Metastatic	IV	Female	Colon/Sigmoid	2	38	0	2	High	Homo	Homo	Hetero	Hetero	Homo	Wt
Patient	Metastatic	IV	Female	Colon/Sigmoid	1	58	3	6	Moderate	Homo	Homo	Hetero	Hetero	Homo	Wt
Patient	Metastatic	IV	Female	Colon/Sigmoid	0	52	9	37	Moderate	Homo	Homo	Homo	Homo	Homo	Mutant
Patient	Metastatic	IV	Female	Rectum	1	53	14	38	High	Homo	Homo	Hetero	Hetero	Homo	Wt
Patient	Metastatic	IV	Female	Colon/Sigmoid	1	73	1	2	High	Homo	Homo	Hetero	Hetero	Homo
Patient	Metastatic	IV	Male	Colon/Sigmoid	0	75	21	51	Moderate	Homo	Homo	Homo	Homo	Homo	Wt
Patient	Metastatic	IV	Female	Colon/Sigmoid	0	63	18	38	Moderate	Homo	Homo	Homo	Homo	Homo	Wt
Patient	Metastatic	IV	Male	Colon/Sigmoid	0	68	2	21	High	Homo	Homo	Hetero	Hetero	Homo
Patient	Metastatic	IV	Female	Colon/Sigmoid	1	71	12	35	High	Hetero	Hetero	Homo	Homo	Homo	Wt
Patient	Metastatic	IV	Male	Rectum	0	59	7	62	Moderate	Homo	Homo	Homo	Homo	Homo
Patient	Metastatic	IV	Female	Colon/Sigmoid	0	62	52	27	High	Homo	Homo	Homo	Homo	Homo	Mutant
Patient	Metastatic	IV	Female	Colon/Sigmoid	0	50	6	9	High	Homo	Homo	Homo	Homo	Homo	Wt
Patient	Metastatic	IV	Female	Colon/Sigmoid	0	66	10	31	High	Homo	Homo	Homo	Homo	Homo	Wt
Patient	Metastatic	IV	Female	Rectum	1	79	14	22	Low	Hetero	Hetero	Hetero	Hetero	Homo	Wt
Patient	Metastatic	IV	Female	Rectum	1	72	12	34	High	Homo	Homo	Homo	Homo	Homo	Wt
Patient	Metastatic	IV	Female	Rectum	0	66	7	22	Moderate	Homo	Homo	Homo	Homo	Homo	Mutant
Patient	Metastatic	IV	Female	Rectum	0	44	9	93	High	Homo	Homo	Homo	Homo	Homo	Wt
Patient	Metastatic	IV	Male	Colon/Sigmoid	3	82		1	High	Homo	Homo	Homo	Homo	Homo
Patient	Metastatic	IIA-IIIC	Male	Rectum	0	60		96	Moderate	Homo	Homo	Homo	Homo	Homo
Patient	Metastatic	IV	Female	Colon/Sigmoid	1	68	7	36	High	Homo	Homo	Homo	Homo	Homo	Wt
Patient	Metastatic	IV	Male	Colon/Sigmoid	1	57	9	14	High	Homo	Homo	Homo	Homo	Homo
Patient	Metastatic	IV	Female	Rectum	1	66	19	29	Moderate	Hetero	Hetero	Homo	Homo	Homo	Wt
Patient	Metastatic	IV	Male	Colon/Sigmoid	0	74	12	31	Undifferentiated	Homo	Homo	Homo	Homo	Homo	Mutant
Patient	Metastatic	IV	Male	Colon/Sigmoid	0	67	7	34	Moderate	Homo	Homo	Homo	Homo	Homo	Mutant
Patient	Metastatic	IV	Male	Rectum	2	61	0	2	High	Homo	Homo	Hetero	Hetero	Homo	Wt
Patient	Metastatic	IV	Male	Colon/Sigmoid	2	74	6	13	Moderate	Homo	Homo	Homo	Homo	Homo
Patient	Metastatic	IV	Male	Colon/Sigmoid	1	52	21	133	Moderate	Homo	Homo	Homo	Homo	Homo	Mutant
Patient	Metastatic	IV	Male	Colon/Sigmoid	1	74	11	23	Moderate	Homo	Homo	Homo	Homo	Homo	Mutant
Patient	Metastatic	IV	Female	Colon/Sigmoid	1	73	4	5	Moderate	Homo	Homo	Homo	Homo	Homo	Wt
Patient	Metastatic	IV	Female	Colon/Sigmoid	1	73	2	21	Moderate	Homo	Homo	Hetero	Hetero	Homo	Wt
Patient	Adjuvant	IIA-IIIC	Female	Colon/Sigmoid	0	53		43	Low	Hetero	Hetero	Hetero	Hetero	Homo
Patient	Adjuvant	IIA-IIIC	Female	Rectum	1	63		104	Moderate	Homo	Homo	Hetero	Hetero	Homo	Mutant
Patient	Adjuvant	IIA-IIIC	Male	Colon/Sigmoid	0	67		28	Low	Hetero	Hetero	Hetero	Hetero	Hetero
Patient	Adjuvant	IIA-IIIC	Female	Rectum	0	70	22	155	High	Hetero	Hetero	Hetero	Hetero	Homo
Patient	Adjuvant	IV	Female	Colon/Sigmoid	2	60	1	3	High	Hetero	Hetero	Hetero	Hetero	Hetero
Patient	Adjuvant	IIA-IIIC	Male	Colon/Sigmoid	0	46		15	Moderate	Hetero	Hetero	Homo	Homo	Hetero	Wt
Patient	Adjuvant	IIA-IIIC	Male	Colon/Sigmoid	0	46		80	Low	Hetero	Hetero	Hetero	Hetero	Hetero
Patient	Adjuvant	IIA-IIIC	Female	Colon/Sigmoid	0	44		130	Moderate	Hetero	Hetero	Homo	Homo	Hetero
Patient	Adjuvant	IIA-IIIC	Female	Colon/Sigmoid	0	72		87	Moderate	Homo	Homo	Hetero	Hetero	Hetero
Patient	Adjuvant	IIA-IIIC	Female	Colon/Sigmoid	0	62		136	High	Homo	Homo	Homo	Homo	Homo
Patient	Adjuvant	IIA-IIIC	Male	Colon/Sigmoid	0	57		61	High	Hetero	Hetero	Homo	Homo	Hetero
Patient	Adjuvant	IIA-IIIC	Male	Rectum	0	72		51	High	Hetero	Hetero	Homo	Homo	Homo
Patient	Adjuvant	IIA-IIIC	Female	Rectum	1	74	1	20	High	Hetero	Hetero	Homo	Homo	Homo
Patient	Adjuvant	IIA-IIIC	Male	Colon/Sigmoid	1	79		72	Moderate	Hetero	Hetero	Homo	Homo	Hetero
Patient	Adjuvant	IIA-IIIC	Female	Colon/Sigmoid	0	37		85	Low	Homo	Homo	Homo	Homo	Hetero	Mutant
Patient	Adjuvant	IIA-IIIC	Male	Colon/Sigmoid	0	75	2	42	High	Homo	Homo	Hetero	Hetero	Homo	Wt
Patient	Adjuvant	IIA-IIIC	Male	Rectum	1	71		6	Moderate	Homo	Homo	Homo	Homo	Homo
Patient	Adjuvant	IIA-IIIC	Female	Colon/Sigmoid	1	54		90	Low	Homo	Homo	Hetero	Hetero	Homo	Wt
Patient	Adjuvant	IIA-IIIC	Female	Colon/Sigmoid	0	64		32	Low	Homo	Homo	Hetero	Hetero	Hetero	Mutant
Patient	Adjuvant	IIA-IIIC	Male	Rectum	0	48		33	Moderate	Homo	Homo	Hetero	Hetero	Homo	Wt
Patient	Adjuvant	IV	Female	Rectum	1	67	2	5	High	Homo	Homo	Hetero	Hetero	Hetero	Mutant
Patient	Adjuvant	IIA-IIIC	Female	Colon/Sigmoid	1	74	2	21	High	Homo	Homo	Hetero	Hetero	Homo	Wt
Patient	Adjuvant	IIA-IIIC	Male	Colon/Sigmoid	1	81		38	Moderate	Hetero	Hetero	Hetero	Hetero	Homo	Wt
Patient	Adjuvant	IIA-IIIC	Male	Colon/Sigmoid	0	77		64	Moderate	Hetero	Hetero	Homo	Homo	Hetero
Patient	Adjuvant	IIA-IIIC	Male	Colon/Sigmoid	1	77	12	55	Moderate	Hetero	Hetero	Hetero	Hetero	Hetero
Patient	Adjuvant	IIA-IIIC	Male	Rectum	1	48		2	Low	Hetero	Hetero	Homo	Homo	Hetero
Patient	Adjuvant	IIA-IIIC	Male	Colon/Sigmoid	0	56		60	Low	Hetero	Hetero	Hetero	Hetero	Homo	Wt
Patient	Adjuvant	IIA-IIIC	Female	Colon/Sigmoid	0	54		119	Low	Homo	Homo	Hetero	Hetero	Hetero	Mutant
Patient	Adjuvant	IIA-IIIC	Male	Colon/Sigmoid	0	56		72	Low	Homo	Homo	Hetero	Hetero	Homo
Patient	Adjuvant	IIA-IIIC	Female	Rectum	0	71		57	Low	Homo	Homo	Hetero	Hetero	Hetero
Patient	Adjuvant	IIA-IIIC	Female	Colon/Sigmoid	1	48	7	28	Moderate	Homo	Homo	Homo	Homo	Homo	Mutant
Patient	Adjuvant	IIA-IIIC	Male	Colon/Sigmoid	0	78		11	Low	Homo	Homo	Homo	Homo	Hetero
Patient	Adjuvant	IIA-IIIC	Male	Colon/Sigmoid	0	61		38	Moderate	Homo	Homo	Hetero	Hetero	Homo
Patient	Adjuvant	IIA-IIIC	Female	Colon/Sigmoid	1	75		97	Low	Homo	Homo	Hetero	Hetero	Homo	Wt
Patient	Adjuvant	IIA-IIIC	Male	Rectum	1	62		10	High	Homo	Homo	Hetero	Hetero	Hetero
Patient	Adjuvant	IIA-IIIC	Female	Colon/Sigmoid	0	46		90	Low	Homo	Homo	Hetero	Hetero	Homo	Wt
Patient	Adjuvant	IIA-IIIC	Male	Colon/Sigmoid	0	62		144	High	Hetero	Hetero	Hetero	Hetero	Homo
Patient	Adjuvant	IIA-IIIC	Female	Rectum	0	54		132	High	Hetero	Hetero	Hetero	Hetero	Homo
Patient	Adjuvant	IIA-IIIC	Male	Rectum	1	56		76	Low	Hetero	Hetero	Homo	Homo	Homo
Patient	Adjuvant	IIA-IIIC	Male	Colon/Sigmoid	0	66		85	Moderate	Hetero	Hetero	Homo	Homo	Homo	Mutant
Patient	Adjuvant	IIA-IIIC	Male	Colon/Sigmoid	1	70		84	High	Hetero	Hetero	Hetero	Hetero	Hetero
Patient	Adjuvant	IV	Male	Colon/Sigmoid	1	65	10	44	High	Homo	Homo	Homo	Homo	Homo
Patient	Adjuvant	IIA-IIIC	Male	Colon/Sigmoid	0	56		153	Moderate	Hetero	Hetero	Homo	Homo	Homo
Patient	Adjuvant	IIA-IIIC	Male	Colon/Sigmoid	0	66		111	Moderate	Hetero	Hetero	Homo	Homo	Homo
Patient	Adjuvant	IIA-IIIC	Male	Colon/Sigmoid	1	73		64	Low	Hetero	Hetero	Homo	Homo	Homo
Patient	Adjuvant	IIA-IIIC	Male	Colon/Sigmoid	1	76	6	74	Low	Hetero	Hetero	Hetero	Hetero	Homo	Wt
Patient	Adjuvant	IIA-IIIC	Female	Colon/Sigmoid	1	58		86	Low	Homo	Homo	Homo	Homo	Homo
Patient	Adjuvant	IIA-IIIC	Male	Colon/Sigmoid	0	73		49	Low	Homo	Homo	Homo	Homo	Homo
Patient	Adjuvant	IIA-IIIC	Male	Rectum	0	62		82	Low	Homo	Homo	Homo	Homo	Homo
Patient	Adjuvant	IIA-IIIC	Male	Colon/Sigmoid	0	54		102	Low	Homo	Homo	Hetero	Hetero	Hetero
Patient	Adjuvant	IIA-IIIC	Female	Colon/Sigmoid	0	59		102	Low	Homo	Homo	Homo	Homo	Homo
Patient	Adjuvant	IIA-IIIC	Female	Rectum	0	59		81	Low	Homo	Homo	Homo	Homo	Homo
Patient	Adjuvant	IV	Male	Rectum	1	83	10	58	Moderate	Homo	Homo	Hetero	Hetero	Hetero	Wt
Patient	Adjuvant	IIA-IIIC	Female	Colon/Sigmoid	0	48		84	Moderate	Homo	Homo	Hetero	Hetero	Homo
Patient	Adjuvant	IIA-IIIC	Male	Colon/Sigmoid	1	64	2	32	High	Homo	Homo	Hetero	Hetero	Homo
Patient	Adjuvant	IIA-IIIC	Male	Rectum	1	57		79	Low	Homo	Homo	Homo	Homo	Homo
Patient	Adjuvant	IV	Male	Colon/Sigmoid	0	18		97	Low	Hetero	Hetero	Hetero	Hetero	Homo	Wt
Patient	Adjuvant	IIA-IIIC	Male	Rectum	1	73		67	High	Hetero	Hetero	Hetero	Hetero	Homo	Wt
Patient	Adjuvant	IIA-IIIC	Female	Rectum	0	63		100	High	Hetero	Hetero	Hetero	Hetero	Hetero
Patient	Adjuvant	IV	Male	Colon/Sigmoid	0	50	8	10	High	Hetero	Hetero	Hetero	Hetero	Homo	Wt
Patient	Adjuvant	IIA-IIIC	Male	Colon/Sigmoid	1	71		78	Moderate	Homo	Homo	Hetero	Hetero	Homo	Mutant
Patient	Adjuvant	IIA-IIIC	Male	Rectum	0	69		86		Homo	Homo	Homo	Homo	Homo
Patient	Adjuvant	IIA-IIIC	Female	Colon/Sigmoid	0	67		77	Moderate	Homo	Homo	Homo	Homo	Homo
Patient	Adjuvant	IIA-IIIC	Male	Colon/Sigmoid	1	82		72	Moderate	Hetero	Hetero	Homo	Homo	Homo
Patient	Adjuvant	IIA-IIIC	Male	Colon/Sigmoid	0	73	5	89	Moderate	Homo	Homo	Homo	Homo	Hetero	Mutant
Patient	Adjuvant	IIA-IIIC	Male	Rectum	0	60		80	Moderate	Homo	Homo	Hetero	Hetero	Hetero	Mutant
Patient	Adjuvant	IIA-IIIC	Male	Colon/Sigmoid	0	71		49	High	Homo	Homo	Homo	Homo	Homo
Patient	Adjuvant	IIA-IIIC	Female	Colon/Sigmoid	1	56		73	Low	Homo	Homo	Hetero	Hetero	Homo
Patient	Adjuvant	IIA-IIIC	Male	Colon/Sigmoid	1	58	43	65	High	Hetero	Hetero	Homo	Homo	Homo	Mutant
Patient	Adjuvant	IIA-IIIC	Male	Colon/Sigmoid	1	74		74	Low	Homo	Homo	Homo	Homo	Homo
Patient	Adjuvant	IIA-IIIC	Male	Rectum	0	75		47	Moderate	Homo	Homo	Homo	Homo	Homo	Mutant
Patient	Adjuvant	IIA-IIIC	Female	Colon/Sigmoid	0	52		56	High	Homo	Homo	Homo	Homo	Hetero
Patient	Adjuvant	IIA-IIIC	Male	Colon/Sigmoid	0	68		67	High	Homo	Homo	Homo	Homo	Hetero
Patient	Adjuvant	IIA-IIIC	Male	Colon/Sigmoid	0	59		42	High	Homo	Homo	Hetero	Hetero	Hetero
Patient	Adjuvant	IIA-IIIC	Male	Colon/Sigmoid	0	62		48	Low	Homo	Homo	Homo	Homo	Homo
Patient	Adjuvant	IIA-IIIC	Male	Rectum	2	54	12	56	High	Hetero	Hetero	Hetero	Hetero	Hetero	Wt
Patient	Adjuvant	IIA-IIIC	Male	Rectum	0	60		48	Low	Homo	Homo	Homo	Homo	Homo
Patient	Adjuvant	IV	Male	Colon/Sigmoid	1	64	3	25	Moderate	Homo	Homo	Homo	Homo	Hetero	Mutant
Patient	Adjuvant	IIA-IIIC	Male	Colon/Sigmoid	1	70		79	Moderate	Homo	Homo	Homo	Homo	Hetero	Wt
Patient	Adjuvant	IIA-IIIC	Male	Colon/Sigmoid	0	53		82	Moderate	Homo	Homo	Homo	Homo	Homo
Patient	Adjuvant	IIA-IIIC	Female	Rectum	0	60		106	Moderate	Homo	Homo	Homo	Homo	Homo
Patient	Adjuvant	IIA-IIIC	Female	Colon/Sigmoid	0	54		41	High	Hetero	Hetero	Homo	Homo	Hetero
Patient	Adjuvant	IIA-IIIC	Male	Rectum	0	59		95	High	Homo	Homo	Hetero	Hetero	Hetero
Patient	Adjuvant	IIA-IIIC	Male	Rectum	0	64		100	Moderate	Homo	Homo	Homo	Homo	Hetero
Patient	Adjuvant	IIA-IIIC	Male	Colon/Sigmoid	0	53		58	Moderate	Homo	Homo	Homo	Homo	Homo	Wt
Patient	Adjuvant	IV	Male	Colon/Sigmoid	1	49		7	Moderate	Homo	Homo	Hetero	Hetero	Homo	Mutant
Patient	Adjuvant	IIA-IIIC	Male	Rectum	0	73		100	High	Hetero	Hetero	Homo	Homo	Homo
Patient	Adjuvant	IIA-IIIC	Male	Colon/Sigmoid	1	67		71		Homo	Homo	Homo	Homo	Homo
Patient	Adjuvant	IIA-IIIC	Female	Colon/Sigmoid	1	81		2	Low	Homo	Homo	Hetero	Hetero	Hetero
Patient	Adjuvant	IV	Male	Colon/Sigmoid	2	56		50	Moderate	Hetero	Hetero	Homo	Homo	Hetero
Patient	Adjuvant	IIA-IIIC	Male	Rectum	0	70		49	High	Hetero	Hetero	Hetero	Hetero	Hetero
Patient	Adjuvant	IIA-IIIC	Male	Colon/Sigmoid	0	73		82		Hetero	Hetero	Hetero	Hetero	Homo
Patient	Adjuvant	IIA-IIIC	Male	Rectum	1	54	6	75	High	Hetero	Hetero	Homo	Homo	Hetero	Wt
Patient	Adjuvant	IIA-IIIC	Female	Colon/Sigmoid	0	69		51	Moderate	Hetero	Hetero	Homo	Homo	Homo
Patient	Adjuvant	IIA-IIIC	Male	Colon/Sigmoid	0	79		3	High	Hetero	Hetero	Homo	Homo	Hetero
Patient	Adjuvant	IIA-IIIC	Female	Colon/Sigmoid	1	73		14	Moderate	Homo	Homo	Homo	Homo	Homo
Patient	Adjuvant	IIA-IIIC	Female	Colon/Sigmoid	0	61		46	Low	Hetero	Hetero	Hetero	Hetero	Homo
Patient	Adjuvant	IIA-IIIC	Female	Rectum	0	71		50	High	Hetero	Hetero	Hetero	Hetero	Homo
Patient	Adjuvant	IIA-IIIC	Female	Colon/Sigmoid	0	74		32	Moderate	Hetero	Hetero	Hetero	Hetero	Hetero
Patient	Adjuvant	IIA-IIIC	Male	Colon/Sigmoid	0	75		3	Moderate	Homo	Homo	Homo	Homo	Hetero
Patient	Adjuvant	IIA-IIIC	Male	Colon/Sigmoid	0	75		9	Moderate	Homo	Homo	Homo	Homo	Homo
Patient	Adjuvant	IIA-IIIC	Male	Rectum	0	60		66	Moderate	Homo	Homo	Homo	Homo	Hetero
Patient	Adjuvant	IIA-IIIC	Male	Colon/Sigmoid	0	77		64	High	Homo	Homo	Hetero	Hetero	Hetero
Patient	Adjuvant	IIA-IIIC	Female	Colon/Sigmoid	1	56		15	Moderate	Homo	Homo	Homo	Homo	Homo	Wt
Patient	Adjuvant	IIA-IIIC	Male	Colon/Sigmoid	0	51		97	Moderate	Homo	Homo	Hetero	Hetero	Hetero
Patient	Adjuvant	IIA-IIIC	Female	Colon/Sigmoid	0	69		53	Low	Homo	Homo	Hetero	Hetero	Hetero	Mutant
Patient	Adjuvant	IIA-IIIC	Female	Rectum	1	83		31	High	Homo	Homo	Homo	Homo	Hetero	Wt
Patient	Adjuvant	IIA-IIIC	Female	Colon/Sigmoid	0	72		60	Moderate	Hetero	Hetero	Homo	Homo	Homo	Wt
Patient	Adjuvant	IIA-IIIC	Female	Colon/Sigmoid	0	60		91	Moderate	Homo	Homo	Hetero	Hetero	Hetero	Wt
Patient	Adjuvant	IIA-IIIC	Male	Rectum	0	75		14	High	Homo	Homo	Homo	Homo	Hetero
Patient	Adjuvant	IIA-IIIC	Male	Colon/Sigmoid	1	76		42	High	Homo	Homo	Hetero	Hetero	Homo
Patient	Adjuvant	IIA-IIIC	Female	Rectum	0	44		60	Moderate	Homo	Homo	Homo	Homo	Homo
Patient	Adjuvant	IIA-IIIC	Male	Colon/Sigmoid	0	55		151	High	Homo	Homo	Hetero	Hetero	Hetero
Patient	Adjuvant	IIA-IIIC	Female	Colon/Sigmoid	0	84		82	Low	Hetero	Hetero	Homo	Homo	Homo
Patient	Adjuvant	IIA-IIIC	Female	Colon/Sigmoid	0	68		138	High	Hetero	Hetero	Homo	Homo	Homo
Patient	Adjuvant	IIA-IIIC	Male	Rectum	0	66		78	High	Hetero	Hetero	Hetero	Hetero	Homo
Patient	Adjuvant	IIA-IIIC	Male	Colon/Sigmoid	0	55		79	Moderate	Homo	Homo	Homo	Homo	Hetero	Mutant
Patient	Adjuvant	IIA-IIIC	Male	Colon/Sigmoid	0	68		66	High	Homo	Homo	Hetero	Hetero	Hetero	Wt
Patient	Adjuvant	IIA-IIIC	Male	Colon/Sigmoid	0	72		105	Moderate	Homo	Homo	Hetero	Hetero	Hetero	Wt
Patient	Adjuvant	IIA-IIIC	Male	Rectum	0	60		87	High	Homo	Homo	Homo	Homo	Homo
Patient	Adjuvant	IIA-IIIC	Female	Colon/Sigmoid	1	70	2	36	Moderate	Homo	Homo	Hetero	Hetero	Homo	Wt
Patient	Adjuvant	IIA-IIIC	Female	Colon/Sigmoid	0	36		40	Moderate	Homo	Homo	Hetero	Hetero	Homo
Patient	Adjuvant	IIA-IIIC	Male	Colon/Sigmoid	0	58		107	High	Homo	Homo	Homo	Homo	Homo	Wt
Patient	Adjuvant	IIA-IIIC	Female	Rectum	1	67		113	High	Homo	Homo	Hetero	Hetero	Homo
Patient	Adjuvant	IIA-IIIC	Male	Rectum	0	35	14	57	Low	Homo	Homo	Hetero	Hetero	Hetero	Mutant
Patient	Adjuvant	IIA-IIIC	Male	Colon/Sigmoid	0	71		61	Low	Homo	Homo	Homo	Homo	Homo
Patient	Adjuvant	IIA-IIIC	Male	Rectum	1	79		113	High	Homo	Homo	Homo	Homo	Homo
Patient	Adjuvant	IIA-IIIC	Female	Colon/Sigmoid	0	75		71	High	Hetero	Hetero	Hetero	Hetero	Homo	Wt
Patient	Adjuvant	IV	Male	Rectum	1	82	1	9	High	Hetero	Hetero	Hetero	Hetero	Homo	Mutant
Patient	Adjuvant	IIA-IIIC	Male	Colon/Sigmoid	0	55		59	High	Homo	Homo	Homo	Homo	Hetero
Patient	Adjuvant	IIA-IIIC	Female	Colon/Sigmoid	1	73	11	37	High	Homo	Homo	Hetero	Hetero	Hetero	Mutant
Patient	Adjuvant	IIA-IIIC	Male	Colon/Sigmoid	0	65		99	Moderate	Homo	Homo	Hetero	Hetero	Hetero	Mutant
Patient	Adjuvant	IIA-IIIC	Male	Colon/Sigmoid	0	77		53	Moderate	Homo	Homo	Homo	Homo	Hetero
Patient	Adjuvant	IIA-IIIC	Female	Colon/Sigmoid	0	73		58	0	Hetero	Hetero	Hetero	Hetero	Homo	Mutant
Patient	Adjuvant	IIA-IIIC	Female	Rectum	0	49		86	Moderate	Hetero	Hetero	Hetero	Hetero	Hetero	Wt
Patient	Adjuvant	IIA-IIIC	Female	Rectum	1	70	2	95	Moderate	Hetero	Hetero	Hetero	Hetero	Hetero	Wt
Patient	Adjuvant	IIA-IIIC	Female	Rectum	0	54		92	Low	Homo	Homo	Hetero	Hetero	Hetero	Wt
Patient	Adjuvant	IIA-IIIC	Female	Rectum	1	51		2	Moderate	Homo	Homo	Hetero	Hetero	Hetero
Patient	Adjuvant	IIA-IIIC	Male	Colon/Sigmoid	0	81		46	High	Hetero	Hetero	Homo	Homo	Homo
Patient	Adjuvant	IIA-IIIC	Female	Colon/Sigmoid	0	68		48	High	Hetero	Hetero	Homo	Homo	Hetero
Patient	Adjuvant	IIA-IIIC	Male	Colon/Sigmoid	0	71		149	Moderate	Homo	Homo	Homo	Homo	Homo
Patient	Adjuvant	IIA-IIIC	Female	Rectum	0	43		106	High	Homo	Homo	Hetero	Hetero	Hetero	Wt
Patient	Adjuvant	IIA-IIIC	Female	Colon/Sigmoid	0	66		48	Moderate	Homo	Homo	Hetero	Hetero	Homo
Patient	Adjuvant	IIA-IIIC	Male	Colon/Sigmoid	0	76		91	High	Homo	Homo	Homo	Homo	Hetero	Mutant
Patient	Adjuvant	IIA-IIIC	Female	Colon/Sigmoid	1	70		130	High	Homo	Homo	Hetero	Hetero	Hetero	Mutant
Patient	Adjuvant	IIA-IIIC	Female	Colon/Sigmoid	1	74		61	Moderate	Homo	Homo	Hetero	Hetero	Homo
Patient	Adjuvant	IIA-IIIC	Female	Rectum	0	69		73	High	Hetero	Hetero	Hetero	Hetero	Hetero
Patient	Adjuvant	IIA-IIIC	Female	Colon/Sigmoid	0	61		96	Moderate	Homo	Homo	Homo	Homo	Homo
Patient	Adjuvant	IIA-IIIC	Female	Colon/Sigmoid	1	73		99	High	Homo	Homo	Hetero	Hetero	Hetero
Patient	Adjuvant	IIA-IIIC	Male	Colon/Sigmoid	1	55		169	High	Homo	Homo	Hetero	Hetero	Homo
Patient	Adjuvant	IIA-IIIC	Female	Rectum	1	69	21	84	High	Homo	Homo	Hetero	Hetero	Homo	Wt
Patient	Adjuvant	IIA-IIIC	Female	Colon/Sigmoid	0	40		124	High	Homo	Homo	Homo	Homo	Homo
Patient	Adjuvant	IIA-IIIC	Male	Colon/Sigmoid	0	64		63	High	Homo	Homo	Hetero	Hetero	Homo	Wt
Patient	Adjuvant	IIA-IIIC	Female	Colon/Sigmoid	0	67		30	Moderate	Homo	Homo	Hetero	Hetero	Hetero	Mutant
Patient	Adjuvant	IIA-IIIC	Female	Colon/Sigmoid	0	66		65	Moderate	Hetero	Hetero	Homo	Homo	Hetero
Patient	Adjuvant	IIA-IIIC	Male	Colon/Sigmoid	0	69		63	Moderate	Hetero	Hetero	Homo	Homo	Homo	Mutant
Patient	Adjuvant	IV	Male	Colon/Sigmoid	1	73		57	High	Hetero	Hetero	Hetero	Hetero	Hetero	Mutant
Patient	Adjuvant	IV	Female	Colon/Sigmoid	0	76		27	High	Homo	Homo	Hetero	Hetero	Homo	Wt
Patient	Adjuvant	IIA-IIIC	Male	Colon/Sigmoid	0	55		78	High	Homo	Homo	Hetero	Hetero	Hetero	Wt
Patient	Adjuvant	IIA-IIIC	Male	Colon/Sigmoid	0	70		109	Moderate	Homo	Homo	Homo	Homo	Hetero
Patient	Adjuvant	IIA-IIIC	Male	Colon/Sigmoid	0	67		63	Moderate	Homo	Homo	Homo	Homo	Hetero
Patient	Adjuvant	IIA-IIIC	Female	Rectum	0	73		17	Moderate	Homo	Homo	Homo	Homo	Homo
Patient	Adjuvant	IIA-IIIC	Male	Colon/Sigmoid	1	63		118	High	Hetero	Hetero	Hetero	Hetero	Hetero	Mutant
Patient	Adjuvant	IIA-IIIC	Male	Rectum	0	59		262	High	Hetero	Hetero	Hetero	Hetero	Hetero
Patient	Adjuvant	IIA-IIIC	Female	Colon/Sigmoid	1	82		9	High	Hetero	Hetero	Homo	Homo	Homo
Patient	Adjuvant	IIA-IIIC	Female	Colon/Sigmoid	0	61		68	High	Hetero	Hetero	Homo	Homo	Homo
Patient	Adjuvant	IIA-IIIC	Female	Colon/Sigmoid	1	70		87	Moderate	Wt	Wt	Hetero	Hetero	Hetero	Mutant
Patient	Adjuvant	IIA-IIIC	Male	Rectum	1	67		150	High	Hetero	Hetero	Hetero	Hetero	Homo
Patient	Adjuvant	IIA-IIIC	Male	Colon/Sigmoid	0	40		37	Moderate	Homo	Homo	Homo	Homo	Homo	Wt
Patient	Adjuvant	IIA-IIIC	Male	Colon/Sigmoid	0	56		82	Moderate	Hetero	Hetero	Hetero	Hetero	Homo	Mutant
Patient	Adjuvant	IV	Male	Colon/Sigmoid	2	45	3	45	Low	Homo	Homo	Homo	Homo	Homo	Wt
Patient	Adjuvant	IIA-IIIC	Male	Rectum	0	69		111	Moderate	Wt	Wt	Homo	Homo	Homo	Mutant
Patient	Adjuvant	IIA-IIIC	Male	Colon/Sigmoid	0	64		71	Moderate	Hetero	Hetero	Homo	Homo	Hetero
Patient	Adjuvant	IV	Female	Colon/Sigmoid	0	51	26	58	Moderate	Hetero	Hetero	Homo	Homo	Homo	Mutant
Patient	Adjuvant	IIA-IIIC	Male	Colon/Sigmoid	0	66		53	Moderate	Hetero	Hetero	Hetero	Hetero	Hetero	Wt
Patient	Adjuvant	IV	Male	Colon/Sigmoid	1	72	4	35	High	Wt	Wt	Hetero	Hetero	Hetero	Mutant
Patient	Adjuvant	IIA-IIIC	Male	Colon/Sigmoid	1	62		136	High	Homo	Homo	Homo	Homo	Homo	Mutant
Patient	Adjuvant	IIA-IIIC	Male	Colon/Sigmoid	0	71		85	Moderate	Hetero	Hetero	Hetero	Hetero	Hetero	Wt
Patient	Adjuvant	IIA-IIIC	Female	Colon/Sigmoid	0	47		86	Moderate	Hetero	Hetero	Hetero	Hetero	Hetero	Wt
Patient	Adjuvant	IIA-IIIC	Male	Colon/Sigmoid	0	73	7	33	High	Hetero	Hetero	Homo	Homo	Homo	Wt
Patient	Adjuvant	IV	Female	Colon/Sigmoid	0	76		93	Low	Wt	Wt	Homo	Homo	Hetero
Patient	Adjuvant	IIA-IIIC	Male	Colon/Sigmoid	0	58		79	High	Hetero	Hetero	Hetero	Hetero	Homo	Wt
Patient	Adjuvant	IIA-IIIC	Male	Colon/Sigmoid	0	60		59	High	Hetero	Hetero	Hetero	Hetero	Hetero
Patient	Adjuvant	IIA-IIIC	Male	Colon/Sigmoid	0	74		112	High	Homo	Homo	Hetero	Hetero	Hetero	Mutant
Patient	Adjuvant	IIA-IIIC	Female	Colon/Sigmoid	0	69		77	Moderate	Hetero	Hetero	Hetero	Hetero	Homo
Patient	Adjuvant	IIA-IIIC	Male	Colon/Sigmoid	0	60		77	Moderate	Hetero	Hetero	Homo	Homo	Homo	Mutant
Patient	Adjuvant	IIA-IIIC	Male	Colon/Sigmoid	0	67		90	High	Hetero	Hetero	Hetero	Hetero	Hetero	Wt
Patient	Adjuvant	IIA-IIIC	Female	Rectum	0	52		63	Low	Homo	Homo	Hetero	Hetero	Homo
Patient	Adjuvant	IIA-IIIC	Male	Colon/Sigmoid	2	63		83	Moderate	Hetero	Hetero	Hetero	Hetero	Hetero
Patient	Adjuvant	IIA-IIIC	Female	Colon/Sigmoid	1	58		105	Moderate	Hetero	Hetero	Homo	Homo	Homo	Mutant
Patient	Adjuvant	IIA-IIIC	Female	Colon/Sigmoid	0	69		98	Moderate	Hetero	Hetero	Hetero	Hetero	Hetero	Wt
Patient	Adjuvant	IIA-IIIC	Male	Colon/Sigmoid	0	64		72	High	Hetero	Hetero	Homo	Homo	Homo
Patient	Adjuvant	IIA-IIIC	Male	Colon/Sigmoid	0	60		54	Moderate	Hetero	Hetero	Homo	Homo	Hetero
Patient	Adjuvant	IIA-IIIC	Female	Rectum	0	42		78	Moderate	Hetero	Hetero	Hetero	Hetero	Hetero	Mutant
Patient	Adjuvant	IIA-IIIC	Male	Rectum	0	71		21	Moderate	Homo	Homo	Hetero	Hetero	Homo
Patient	Adjuvant	IV	Male	Colon/Sigmoid	1	67	4	13	High	Wt	Wt	Hetero	Hetero	Homo
Patient	Adjuvant	IIA-IIIC	Male	Rectum	0	54		83	Moderate	Hetero	Hetero	Hetero	Hetero	Homo	Wt
Patient	Adjuvant	IIA-IIIC	Female	Rectum	0	60		64	High	Wt	Wt	Homo	Homo	Homo	Mutant
Patient	Adjuvant	IIA-IIIC	Male	Colon/Sigmoid	0	66		50	Moderate	Hetero	Hetero	Hetero	Hetero	Hetero	Mutant
Patient	Adjuvant	IIA-IIIC	Male	Colon/Sigmoid	1	67		103	Moderate	Hetero	Hetero	Hetero	Hetero	Hetero	Mutant
Patient	Adjuvant	IIA-IIIC	Male	Rectum	1	71		122	Moderate	Wt	Wt	Hetero	Hetero	Hetero
Patient	Adjuvant	IIA-IIIC	Male	Colon/Sigmoid	0	77		84	Moderate	Wt	Wt	Homo	Homo	Homo	Wt
Patient	Adjuvant	IIA-IIIC	Male	Colon/Sigmoid	0	75		80	Moderate	Wt	Wt	Homo	Homo	Homo
Patient	Adjuvant	IIA-IIIC	Male	Colon/Sigmoid	0	77		67	Moderate	Wt	Wt	Homo	Homo	Hetero
Patient	Adjuvant	IV	Male	Colon/Sigmoid	0	66	21	37	Moderate	Wt	Wt	Homo	Homo	Homo	Wt
Patient	Adjuvant	IIA-IIIC	Female	Colon/Sigmoid	0	36		7	High	Homo	Homo	Homo	Homo	Homo	Wt
Patient	Adjuvant	IIA-IIIC	Male	Colon/Sigmoid	0	37		78	High	Hetero	Hetero	Homo	Homo	Hetero
Patient	Adjuvant	IIA-IIIC	Male	Rectum	0	59		118	Moderate	Hetero	Hetero	Homo	Homo	Homo	Mutant
Healthy control			Male			67				Wt	Wt	Hetero	Hetero	Wt
Healthy control			Male			66				Wt	Wt	Hetero	Hetero	Wt
Healthy control			Male			73				Wt	Wt	Hetero	Hetero	Wt
Healthy control			Female			49				Wt	Wt	Wt	Wt	Wt
Healthy control			Female			64				Wt	Wt	Hetero	Hetero	Wt
Healthy control			Male			65				Wt	Wt	Wt	Wt	Wt
Healthy control			Female			58				Wt	Wt	Hetero	Hetero	Wt
Healthy control			Female			70				Wt	Wt	Hetero	Hetero	Wt
Healthy control			Female			67				Wt	Wt	Wt	Wt	Wt
Healthy control			Female			66				Wt	Wt	Wt	Wt	Wt
Healthy control			Female			59				Wt	Wt	Wt	Wt	Wt
Healthy control			Male			78				Wt	Wt	Wt	Wt	Wt
Healthy control			Female			63				Wt	Wt	Wt	Wt	Wt
Healthy control			Female			73				Wt	Wt	Wt	Wt	Wt
Healthy control			Male			71				Wt	Wt	Wt	Wt	Wt
Healthy control			Female			47				Wt	Wt	Wt	Wt	Wt
Healthy control			Female			69				Wt	Wt	Wt	Wt	Wt
Healthy control			Female			52				Wt	Wt	Wt	Wt	Wt
Healthy control			Male			60				Wt	Wt	Wt	Wt	Wt
Healthy control			Male			56				Wt	Wt	Wt	Wt	Wt
Healthy control			Female			61				Wt	Wt	Wt	Wt	Wt
Healthy control			Male			76				Wt	Wt	Wt	Wt	Wt
Healthy control			Male			58				Wt	Wt	Wt	Wt	Wt
Healthy control			Male			65				Wt	Wt	Wt	Wt	Wt
Healthy control			Female			56				Wt	Wt	Wt	Wt	Wt
Healthy control			Male			73				Wt	Wt	Wt	Wt	Wt
Healthy control			Female			68				Wt	Wt	Wt	Wt	Wt
Healthy control			Female			68				Wt	Wt	Hetero	Hetero	Wt
Healthy control			Female			59				Wt	Wt	Hetero	Hetero	Wt
Healthy control			Female			70				Wt	Wt	Hetero	Hetero	Wt
Healthy control			Female			73				Wt	Wt	Hetero	Hetero	Wt
Healthy control			Female			79				Wt	Wt	Hetero	Hetero	Wt
Healthy control			Male			80				Wt	Wt	Hetero	Hetero	Wt
Healthy control			Male			48				Wt	Wt	Wt	Wt	Wt
Healthy control			Male			49				Wt	Wt	Hetero	Hetero	Wt
Healthy control			Male			49				Wt	Wt	Hetero	Hetero	Wt
Healthy control										Wt	Wt	Wt	Wt	Wt
Healthy control										Wt	Wt	Hetero	Hetero	Wt
Healthy control										Wt	Wt	Hetero	Hetero	Wt
Healthy control										Wt	Wt	Hetero	Hetero	Wt
Healthy control										Wt	Wt	Hetero	Hetero	Wt
Healthy control										Wt	Wt	Hetero	Hetero	Wt
Healthy control										Wt	Wt	Wt	Wt	Wt
Healthy control										Wt	Wt	Wt	Wt	Wt
Healthy control										Wt	Wt	Hetero	Hetero	Wt
Healthy control										Wt	Wt	Hetero	Hetero	Wt
Healthy control			Male			75				Wt	Wt	Hetero	Hetero	Wt
Healthy control			Female			65				Wt	Wt	Wt	Wt	Wt
Healthy control			Female			58				Wt	Wt	Hetero	Hetero	Wt
Healthy control										Wt	Wt	Hetero	Hetero	Wt
Healthy control
Healthy control
Healthy control
Healthy control
Healthy control
Healthy control
Healthy control
Healthy control
Healthy control
Healthy control
Healthy control
Healthy control
Healthy control
Healthy control			Female			66
Healthy control			Female
Healthy control			Male
Healthy control			Male
Healthy control			Female
Healthy control			Female			84
Healthy control			Male			75
Healthy control			Male
Healthy control			Female
Healthy control			Male
Healthy control			Female			41
Healthy control			Female
Healthy control			Male			40
Healthy control			Male			40
Healthy control			Male			40
Healthy control			Male
Healthy control			Female			60
Healthy control			Male			35
Healthy control			Male			35
Healthy control			Female			50
Healthy control			Male			40
Healthy control			Male			89
Healthy control			Male			53
Healthy control			Male			35
Healthy control			Male			37
Healthy control			Male
Healthy control			Female			54
Healthy control			Male			87
Healthy control			Male			47
Healthy control			Male			72
Healthy control			Male			68
Healthy control			Female			82
Healthy control			Male			68
Healthy control			Female			65
Healthy control			Male			79
Healthy control			Female
Healthy control			Male
Polyps									High	Wt	Wt	Wt	Wt	Wt
Polyps									High	Wt	Wt	Hetero	Hetero	Wt
Polyps									High	Wt	Wt	Hetero	Hetero	Wt
Polyps									High	Wt	Wt	Hetero	Hetero	Wt
Polyps									High	Wt	Wt	Wt	Wt	Wt
Polyps									High	Wt	Wt	Hetero	Hetero	Wt
Polyps									High	Wt	Wt	Hetero	Hetero	Wt
Polyps									High	Wt	Wt	Hetero	Hetero	Wt
Polyps									High	Hetero	Hetero	Wt	Wt	Wt
Polyps									High	Wt	Wt	Wt	Wt	Wt
Polyps									High	Wt	Wt	Wt	Wt	Wt
Polyps									Low	Wt	Wt	Hetero	Hetero	Wt
Polyps									Low	Wt	Wt	Hetero	Hetero	Wt
Polyps									Low	Wt	Wt	Hetero	Hetero	Wt
Polyps									Low	Wt	Wt	Hetero	Hetero	Wt
Polyps									Low	Wt	Wt	Hetero	Hetero	Wt
Polyps									Low	Hetero	Hetero	Hetero	Hetero	Wt
Polyps									Low	Wt	Wt	Wt	Wt	Wt
Polyps									Low	Wt	Wt	Hetero	Hetero	Wt
Polyps									Low	Wt	Wt	Hetero	Hetero	Wt
Polyps									Low	Wt	Wt	Hetero	Hetero	Wt
Polyps									Low	Wt	Wt	Hetero	Hetero	Wt
Polyps									Low	Wt	Wt	Hetero	Hetero	Wt
Polyps									Low	Wt	Wt	Wt	Wt	Wt
Polyps									High	Wt	Wt	Hetero	Hetero	Wt
Polyps									High	Wt	Wt	Hetero	Hetero	Wt
Polyps									High	Wt	Wt	Wt	Wt	Wt
Polyps									High	Wt	Wt	Hetero	Hetero	Wt
Polyps									High	Wt	Wt	Hetero	Hetero	Wt
Polyps									High	Hetero	Hetero	Hetero	Hetero	Wt
Polyps									High	Wt	Wt	Wt	Wt	Wt
Polyps									Low	Wt	Wt	Hetero	Hetero	Wt
Polyps									Low	Wt	Wt	Hetero	Hetero	Wt
Polyps									Low	Wt	Wt	Hetero	Hetero	Wt
Polyps									Low	Wt	Wt	Hetero	Hetero	Wt
Polyps									Low	Wt	Wt	Hetero	Hetero	Wt
Polyps									Low	Hetero	Hetero	Hetero	Hetero	Wt
Polyps									Low	Wt	Wt	Wt	Wt	Wt
Polyps									Low	Wt	Wt	Hetero	Hetero	Wt
Polyps									Low	Wt	Wt	Hetero	Hetero	Wt
